# Supplementary material for: A cell-free system for production of 2,3-butanediol is robust to growth-toxic compounds
Source: Metab Eng Commun. 2019 Nov 20;10:e00114. doi: 10.1016/j.mec.2019.e00114 (PMC6951449; doi:10.1016/j.mec.2019.e00114)
Supplement: Multimedia component 1 [file mmc1.xml]

<?xml version="1.0" encoding="UTF-8" standalone="no"?><data:data><datasets><author>m-jewett@northwestern.edu</author><type>0</type><dataset><value>1</value><reason>Data will be made available on request</reason><comments/></dataset></datasets></data:data>
